# Supplementary material for: Plasma Proteomics Unveil Novel Immune Signatures and Biomarkers upon SARS-CoV-2 Infection
Source: Int J Mol Sci. 2023 Mar 27;24(7):6276. doi: 10.3390/ijms24076276 (PMC10093853; doi:10.3390/ijms24076276)
Supplement: Supplementary file 1 [file ijms-24-06276-s001.zip]

Archive with 3 entries (2 files):
- ijms-2216868-supplementary/
- ijms-2216868-supplementary/Supplementary figures.pdf
- ijms-2216868-supplementary/Supplementary tables.xlsx
